# Supplementary material for: Capitalizing on the heterogeneous effects of CFTR nonsense and frameshift variants to inform therapeutic strategy for cystic fibrosis
Source: PLoS Genet. 2018 Nov 16;14(11):e1007723. doi: 10.1371/journal.pgen.1007723 (PMC6267994; doi:10.1371/journal.pgen.1007723)
Supplement: S1 Data — The raw data presented in worksheet serve as underlying data for Fig 1B, 1G and 1H. (XLSX) [file pgen.1007723.s012.xlsx]

## Sheet: Sheet1
	Fig. 1B
		WT-EMG i25-i26	E1371X-EMG	Q-1382X-EMG	Q1390X-EMG	E1401X-EMG	E1411X-EMG	Q1412X-EMG	E1418X-EMG	E1418RfsX14-EMG	S1435GfsX14-EMG	S1455X-EMG	Q1476X-EMG
		1.05	0.305	0.175	0.33	1.28	1.14	1.14	1.01	0.9	0.99	0.97	0.96
		1.07	0.24	0.3	0.3	1.18	1.05	1.1	1.15	0.85	0.85	1.21	1.17
		0.9	0.204	0.204	0.24	1.04	1.28	1.27	1.2	0.8	0.81	1.11	1.1
	Mean	1.007	0.2497	0.2263	0.29	1.167	1.157	1.17	1.12	0.85	0.8833	1.097	1.077
	Std. Error of Mean	0.05364	0.02955	0.03777	0.02646	0.0696	0.06692	0.05132	0.05686	0.02887	0.05457	0.0696	0.06173
	Statistics Fig. 1B
		ANOVA-Dunnett's multiple comparisons test	Mean Diff.	95% CI of diff.	Significant?	Summary	P Value
		WT-EMG i25-i26 vs. E1371X-EMG	0.757	0.5351 to 0.9789	Yes	****	< 0.0001
		WT-EMG i25-i26 vs. Q-1382X-EMG	0.7803	0.5585 to 1.002	Yes	****	< 0.0001
		WT-EMG i25-i26 vs. Q1390X-EMG	0.7167	0.4948 to 0.9385	Yes	****	< 0.0001
		WT-EMG i25-i26 vs. E1401X-EMG	-0.16	-0.3819 to 0.06187	No	ns	0.2522
		WT-EMG i25-i26 vs. E1411X-EMG	-0.15	-0.3719 to 0.07187	No	ns	0.315
		WT-EMG i25-i26 vs. Q1412X-EMG	-0.1633	-0.3852 to 0.05853	No	ns	0.2337
		WT-EMG i25-i26 vs. E1418X-EMG	-0.1133	-0.3352 to 0.1085	No	ns	0.6225
		WT-EMG i25-i26 vs. E1418RfsX14-EMG	0.1567	-0.06520 to 0.3785	No	ns	0.2721
		WT-EMG i25-i26 vs. S1435GfsX14-EMG	0.1233	-0.09853 to 0.3452	No	ns	0.5293
		WT-EMG i25-i26 vs. S1455X-EMG	-0.09	-0.3119 to 0.1319	No	ns	0.832
		WT-EMG i25-i26 vs. Q1476X-EMG	-0.07	-0.2919 to 0.1519	No	ns	0.9521
	Fig. 1G
		Variant-Drug treatment	ΔIsc
			Forskolin						Ivacaftor
		Q1390X-DMSO	0.55	0.89	0.51				0.25	0.45	0.44		CFBE-Q1390X								CFBE-E1418X
		Q1390X-Lumacaftor	0.625	0.5	0.65				0.59099	1.15	0.65		ANOVA-ANOVA-Dunnett's multiple comparisons test	Mean Diff.	95% CI of diff.	Significant?	Summary	Adjusted P Value			ANOVA-Dunnett's multiple comparisons test	Mean Diff.	95% CI of diff.	Significant?	Summary	Adjusted P Value
		Q1390X-Tezaacaftor	0.7	0.55	0.61				0.62	0.54	0.77		Fsk in DMSO treated vs. Fsk+Ivacaftor in DMSO treated	-0.4267	-0.9633 to 0.1100	No	ns	0.1516			Fsk in DMSO treated vs. Fsk+Ivacaftor in DMSO treated	-3.335	-10.89 to 4.221	No	ns	0.6696
		Q1390X-Luma+Teza	0.59	0.5	0.55				0.541493	0.56	0.25		Fsk in DMSO treated vs. Fsk in Lumacaftor treated	-0.1583	-0.6950 to 0.3783	No	ns	0.9166			Fsk in DMSO treated vs. Fsk in Lumacaftor treated	-15.57	-23.12 to -8.009	Yes	***	0.0001
		Q1412X-DMSO	0.24	0.3	0.27				0.56	0.6	0.8		Fsk in DMSO treated vs.Fsk+Ivacaftor in Lumacaftor treated	-0.3667	-0.9033 to 0.1700	No	ns	0.2618			Fsk in DMSO treated vs.Fsk+Ivacaftor in Lumacaftor treated	-27.56	-35.11 to -20.00	Yes	****	< 0.0001
		Q1412X-Lumacaftor	0.55	0.4	0.49				0.55	0.42	0.57		Fsk in DMSO treated vs. Fsk in tezacaftor treated	-0.03667	-0.5733 to 0.5000	No	ns	0.9997			Fsk in DMSO treated vs. Fsk in tezacaftor treated	-13.88	-21.44 to -6.326	Yes	***	0.0004
		Q1412X-Tezaacaftor	0.45	0.36	0.34				0.32	0.36	0.64		Fsk in DMSO treated vs. Fsk+Ivacaftor in tezacaftor treated	-0.48	-1.017 to 0.05666	No	ns	0.0898			Fsk in DMSO treated vs. Fsk+Ivacaftor in tezacaftor treated	-22.03	-29.59 to -14.48	Yes	****	< 0.0001
		Q1412X-Luma+Teza	0.45	0.35	0.38				0.55	0.5	0.67		Fsk in DMSO treated vs. Fsk in Luma+teza treated	0.03667	-0.5000 to 0.5733	No	ns	0.9997			Fsk in DMSO treated vs. Fsk in Luma+teza treated	-16.13	-23.69 to -8.576	Yes	****	< 0.0001
		E1418X-DMSO	3.1	4.33	5.025				3.05	3.055	3.9		Fsk in DMSO treated vs. Fsk+Ivacaftor in Luma+teza treated	-0.4133	-0.9500 to 0.1233	No	ns	0.1719			Fsk in DMSO treated vs. Fsk+Ivacaftor in Luma+teza treated	-25.83	-33.39 to -18.28	Yes	****	< 0.0001
		E1418X-Lumacaftor	18.05	22.5	18.6				12.3	12.3	11.375
		E1418X-Tezaacaftor	16.3	23.8	14				8.73	7.3	8.425
		E1418X-Luma+Teza	18.8	22	19.85				8	1.55	9		CFBE-Q1412X								CFBE-E1418RfsX14								S1435GfsX14
		E1418RfsX14-DMSO	2.5	3.02	2.96				1	1.55	1.75		ANOVA-Dunnett's multiple comparisons test	Mean Diff.	95% CI of diff.	Significant?	Summary	Adjusted P Value			ANOVA-Dunnett's multiple comparisons test	Mean Diff.	95% CI of diff.	Significant?	Summary	Adjusted P Value			ANOVA-Dunnett's multiple comparisons test	Mean Diff.	95% CI of diff.	Significant?	Summary	Adjusted P Value
		E1418RfsX14-Lumacaftor	12.9	12.2	11.2				4.3	4.9	5.1		Fsk in DMSO treated vs. Fsk+Ivacaftor in DMSO treated	-0.1267	-0.5582 to 0.3048	No	ns	0.9182			Fsk in DMSO treated vs. Fsk+Ivacaftor in DMSO treated	-1.433	-2.968 to 0.1009	No	ns	0.0753			Fsk in DMSO treated vs. Fsk+Ivacaftor in DMSO treated	-6.603	-13.22 to 0.01737	No	ns	0.0507
		E1418RfsX14-Tezaacaftor	11.3	10.58	9.23				4.13	4.49	5.5		Fsk in DMSO treated vs. Fsk in Lumacaftor treated	-0.04333	-0.4748 to 0.3882	No	ns	0.9996			Fsk in DMSO treated vs. Fsk in Lumacaftor treated	-9.273	-10.81 to -7.739	Yes	****	< 0.0001			Fsk in DMSO treated vs. Fsk in Lumacaftor treated	-17.24	-23.86 to -10.62	Yes	****	< 0.0001
		E1418RfsX14-Luma+Teza	12.18	11.85	12.2				4.97	4.35	4.65		Fsk in DMSO treated vs.Fsk+Ivacaftor in Lumacaftor treated	-0.34	-0.7715 to 0.09149	No	ns	0.1572			Fsk in DMSO treated vs.Fsk+Ivacaftor in Lumacaftor treated	-14.04	-15.57 to -12.51	Yes	****	< 0.0001			Fsk in DMSO treated vs.Fsk+Ivacaftor in Lumacaftor treated	-27.39	-34.01 to -20.77	Yes	****	< 0.0001
		S1435GfsX14-DMSO	13.44	11.1	12.9				8.25	6.21	5.35		Fsk in DMSO treated vs. Fsk in tezacaftor treated	0.02	-0.4115 to 0.4515	No	ns	0.9998			Fsk in DMSO treated vs. Fsk in tezacaftor treated	-7.543	-9.078 to -6.009	Yes	****	< 0.0001			Fsk in DMSO treated vs. Fsk in tezacaftor treated	-15.16	-21.78 to -8.539	Yes	****	< 0.0001
		S1435GfsX14-Lumacaftor	22.97	26.21	30.1				9.15	10.1	11.2		Fsk in DMSO treated vs. Fsk+Ivacaftor in tezacaftor treated	-0.22	-0.6515 to 0.2115	No	ns	0.5361			Fsk in DMSO treated vs. Fsk+Ivacaftor in tezacaftor treated	-12.25	-13.78 to -10.72	Yes	****	< 0.0001			Fsk in DMSO treated vs. Fsk+Ivacaftor in tezacaftor treated	-26.22	-32.84 to -19.60	Yes	****	< 0.0001
		S1435GfsX14-Tezaacaftor	21.83	24.1	27.1				11.67	10.2	11.3		Fsk in DMSO treated vs. Fsk in Luma+teza treated	0.21	-0.2215 to 0.6415	No	ns	0.5807			Fsk in DMSO treated vs. Fsk in Luma+teza treated	-9.25	-10.78 to -7.716	Yes	****	< 0.0001			Fsk in DMSO treated vs. Fsk in Luma+teza treated	-17.43	-24.05 to -10.81	Yes	****	< 0.0001
		S1435GfsX14-Luma+Teza	24.32	27.32	28.2				10.16	10.1	12.1		Fsk in DMSO treated vs. Fsk+Ivacaftor in Luma+teza treated	-0.3633	-0.7948 to 0.06816	No	ns	0.1187			Fsk in DMSO treated vs. Fsk+Ivacaftor in Luma+teza treated	-13.91	-15.44 to -12.37	Yes	****	< 0.0001			Fsk in DMSO treated vs. Fsk+Ivacaftor in Luma+teza treated	-28.21	-34.83 to -21.59	Yes	****	< 0.0001
		WT-EMG	121.08	115.25	107.2	131.2	101.7	145.6
	Fig. 1H
		Variant- Drug treatment	ΔIsc
			Forskolin									Ivacaftor
		Q1382X-DMSO	0.6	0.45	0.58						0.85	0.54	0.59								MDCK-Q1382X								MDCK-Q1390X								MDCK-E1401X
		Q1382X-Lumacaftor	0.45	0.39	0.53						0.57	0.66	0.51								ANOVA-Dunnett's multiple comparisons test	Mean Diff.	95% CI of diff.	Significant?	Summary	Adjusted P Value			ANOVA-Dunnett's multiple comparisons test	Mean Diff.	95% CI of diff.	Significant?	Summary	Adjusted P Value			Dunnett's multiple comparisons test	Mean Diff.	95% CI of diff.	Significant?	Summary	Adjusted P Value
		Q1382X-Tezaacaftor	0.6	0.52	0.38						0.9	0.44	0.56								Fsk in DMSO treated vs. Fsk+Ivacaftor in DMSO treated	-0.5267	-1.126 to 0.07284	No	ns	0.0979			Fsk in DMSO treated vs. Fsk+Ivacaftor in DMSO treated	-0.5567	-1.298 to 0.1846	No	ns	0.1891			Fsk in DMSO treated vs. Fsk+Ivacaftor in DMSO treated	-0.5533	-1.309 to 0.2019	No	ns	0.207
		Q1382X-Luma+Teza	0.5	0.66	0.85						0.85	0.92	0.65								Fsk in DMSO treated vs. Fsk in Lumacaftor treated	0.08667	-0.5128 to 0.6862	No	ns	0.9976			Fsk in DMSO treated vs. Fsk in Lumacaftor treated	0.006667	-0.7346 to 0.7479	No	ns	> 0.9999			Fsk in DMSO treated vs. Fsk in Lumacaftor treated	-0.2167	-0.9719 to 0.5386	No	ns	0.9258
		Q1390X-DMSO	0.3	0.8	0.85						0.96	0.71	0.45								Fsk in DMSO treated vs.Fsk+Ivacaftor in Lumacaftor treated	-0.4933	-1.093 to 0.1062	No	ns	0.1313			Fsk in DMSO treated vs.Fsk+Ivacaftor in Lumacaftor treated	-0.5067	-1.248 to 0.2346	No	ns	0.2614			Fsk in DMSO treated vs.Fsk+Ivacaftor in Lumacaftor treated	-0.72	-1.475 to 0.03527	No	ns	0.065
		Q1390X-Lumacaftor	0.5	0.65	0.78						0.88	0.61	0.52								Fsk in DMSO treated vs. Fsk in tezacaftor treated	0.04333	-0.5562 to 0.6428	No	ns	0.9997			Fsk in DMSO treated vs. Fsk in tezacaftor treated	0.05667	-0.6846 to 0.7979	No	ns	0.9997			Fsk in DMSO treated vs. Fsk in tezacaftor treated	0.05333	-0.7019 to 0.8086	No	ns	0.9997
		Q1390X-Tezaacaftor	0.55	0.78	0.45						0.97	0.67	0.42								Fsk in DMSO treated vs. Fsk+Ivacaftor in tezacaftor treated	-0.59	-1.190 to 0.009507	No	ns	0.0547			Fsk in DMSO treated vs. Fsk+Ivacaftor in tezacaftor treated	-0.63	-1.371 to 0.1113	No	ns	0.114			Fsk in DMSO treated vs. Fsk+Ivacaftor in tezacaftor treated	-0.45	-1.205 to 0.3053	No	ns	0.3847
		Q1390X-Luma+Teza	0.5	0.98	0.64						0.95	0.81	0.66								Fsk in DMSO treated vs. Fsk in Luma+teza treated	-0.1267	-0.7262 to 0.4728	No	ns	0.9829			Fsk in DMSO treated vs. Fsk in Luma+teza treated	-0.05667	-0.7979 to 0.6846	No	ns	0.9997			Fsk in DMSO treated vs. Fsk in Luma+teza treated	-0.11	-0.8653 to 0.6453	No	ns	0.9975
		E1401X-DMSO	0.4	0.62	0.34						0.76	0.78	0.42								Fsk in DMSO treated vs. Fsk+Ivacaftor in Luma+teza treated	-0.37	-0.9695 to 0.2295	No	ns	0.3516			Fsk in DMSO treated vs. Fsk+Ivacaftor in Luma+teza treated	-0.7	-1.441 to 0.04128	No	ns	0.0683			Fsk in DMSO treated vs. Fsk+Ivacaftor in Luma+teza treated	-0.7367	-1.492 to 0.01861	No	ns	0.0575
		E1401X-Lumacaftor	0.5	0.67	0.84						0.98	0.55	0.35
		E1401X-Tezaacaftor	0.5	0.32	0.38						0.45	0.97	0.09
		E1401X-Luma+Teza	0.5	0.34	0.85						1.05	0.91	0.12
		Q1412X-DMSO	0.63	0.48	0.21						1.06	0.8	0.67
		Q1412X-Lumacaftor	0.75	0.33	0.98						1.35	0.72	1.16								MDCK-Q1412X								MDCK-E1418X								MDCK-E1418fsX14
		Q1412X-Tezaacaftor	0.615	0.47	0.35						1.375	0.87	0.6								ANOVA-Dunnett's multiple comparisons test	Mean Diff.	95% CI of diff.	Significant?	Summary	Adjusted P Value			ANOVA-Dunnett's multiple comparisons test	Mean Diff.	95% CI of diff.	Significant?	Summary	Adjusted P Value			ANOVA-Dunnett's multiple comparisons test	Mean Diff.	95% CI of diff.	Significant?	Summary	Adjusted P Value
		Q1412X-Luma+Teza	0.68	0.48	0.73						1.33	0.4	1.09								Fsk in DMSO treated vs. Fsk+Ivacaftor in DMSO treated	-0.7767	-1.844 to 0.2908	No	ns	0.2121			Fsk in DMSO treated vs. Fsk+Ivacaftor in DMSO treated	-3.013	-6.494 to 0.4686	No	ns	0.1156			Fsk in DMSO treated vs. Fsk+Ivacaftor in DMSO treated	-2.48	-6.166 to 1.206	No	ns	0.3162
		E1418X-DMSO	8.85	9.17	7.86	11.02	7.71	10.99	6.21	4.85	2.75	3.7	2.05	3.98	1.98	3.99	2.85	1.78			Fsk in DMSO treated vs. Fsk in Lumacaftor treated	-0.2467	-1.314 to 0.8208	No	ns	0.9728			Fsk in DMSO treated vs. Fsk in Lumacaftor treated	-18.19	-21.67 to -14.71	Yes	****	< 0.0001			Fsk in DMSO treated vs. Fsk in Lumacaftor treated	-7.281	-10.97 to -3.595	Yes	****	< 0.0001
		E1418X-Lumacaftor	29.5	29.23	24.66	31.21	25.53	25.47	26.59	22.21	7.71	8.87	6.81	3.04	8.65	8.9	4.53	10.939			Fsk in DMSO treated vs.Fsk+Ivacaftor in Lumacaftor treated	-0.8567	-1.924 to 0.2108	No	ns	0.1458			Fsk in DMSO treated vs.Fsk+Ivacaftor in Lumacaftor treated	-25.62	-29.10 to -22.14	Yes	****	< 0.0001			Fsk in DMSO treated vs.Fsk+Ivacaftor in Lumacaftor treated	-11.29	-14.97 to -7.601	Yes	****	< 0.0001
		E1418X-Tezaacaftor	20.5	25.46	22.41	20.39	24.56	21.99	25.84	21.77	8.6	6.75	12.44	6.97	6.69	7.66	5.82	9.21			Fsk in DMSO treated vs. Fsk in tezacaftor treated	-0.03833	-1.106 to 1.029	No	ns	0.9999			Fsk in DMSO treated vs. Fsk in tezacaftor treated	-14.25	-17.73 to -10.77	Yes	****	< 0.0001			Fsk in DMSO treated vs. Fsk in tezacaftor treated	-6.195	-9.881 to -2.509	Yes	***	0.0002
		E1418X-Luma+Teza	26.25	31.15	32.59	26.35	24.58	30.27	30.58	27.42	8.63	4.13	7.8	4.76	9.63	8.61	9.74	11.45			Fsk in DMSO treated vs. Fsk+Ivacaftor in tezacaftor treated	-0.92	-1.987 to 0.1474	No	ns	0.1069			Fsk in DMSO treated vs. Fsk+Ivacaftor in tezacaftor treated	-22.27	-25.75 to -18.79	Yes	****	< 0.0001			Fsk in DMSO treated vs. Fsk+Ivacaftor in tezacaftor treated	-11.39	-15.07 to -7.700	Yes	****	< 0.0001
		E1418RfsX14-DMSO	5.05	5.95	4.68	4.75	6.98	5.25	4.1	4.21	1.62	2.26	4.46	2.57	2.27	2.25	2.02	2.39			Fsk in DMSO treated vs. Fsk in Luma+teza treated	-0.19	-1.257 to 0.8774	No	ns	0.9933			Fsk in DMSO treated vs. Fsk in Luma+teza treated	-20.04	-23.52 to -16.55	Yes	****	< 0.0001			Fsk in DMSO treated vs. Fsk in Luma+teza treated	-9.741	-13.43 to -6.055	Yes	****	< 0.0001
		E1418RfsX14-Lumacaftor	9.97	7.2	8.21	16.21	11.1	16.21	14.21	16.11	4.31	2.39	4.15	4.58	2.37	3.5	3.18	7.57			Fsk in DMSO treated vs. Fsk+Ivacaftor in Luma+teza treated	-0.7967	-1.864 to 0.2708	No	ns	0.1935			Fsk in DMSO treated vs. Fsk+Ivacaftor in Luma+teza treated	-28.13	-31.61 to -24.65	Yes	****	< 0.0001			Fsk in DMSO treated vs. Fsk+Ivacaftor in Luma+teza treated	-14.4	-18.08 to -10.71	Yes	****	< 0.0001
		E1418RfsX14-Tezaacaftor	8.29	10.69	8.86	14.23	11.87	12.67	11.57	12.35	4.85	4.55	3.34	5.98	4.51	6.11	6.55	5.64
		E1418RfsX14-Luma+Teza	14.1	15.11	16.89	13.88	15.56	11.56	16.21	15.59	6.14	4.87	6.8	4.01	3.6	3.57	4.75	3.51
		S1435GfsX14-DMSO	40.355	45.53	37.21	50.56					3.395	3.38	5.07	5.65
		S1435GfsX14-Lumacaftor	64.75	76.52	52.24	56.25					7.9	5.71	5	6.96							MDCK-S1435GfsX14								MDCK-S1455X								MDCK-Q1476X
		S1435GfsX14-Tezaacaftor	57.4995	54.23	50.21	61.25					8.7105	12.64	3.03	7.04							ANOVA-Dunnett's multiple comparisons test	Mean Diff.	95% CI of diff.	Significant?	Summary	Adjusted P Value			ANOVA-Dunnett's multiple comparisons test	Mean Diff.	95% CI of diff.	Significant?	Summary	Adjusted P Value			ANOVA-Dunnett's multiple comparisons test	Mean Diff.	95% CI of diff.	Significant?	Summary	Adjusted P Value
		S1435GfsX14-Luma+Teza	58.9	69.23	62.2	57.12					4.21	6.31	7.03	4.12							Fsk in DMSO treated vs. Fsk+Ivacaftor in DMSO treated	-4.784	-15.94 to 6.370	No	ns	0.7481			Fsk in DMSO treated vs. Fsk+Ivacaftor in DMSO treated	-6.375	-27.26 to 14.51	No	ns	0.9038			Fsk in DMSO treated vs. Fsk+Ivacaftor in DMSO treated	-7.058	-27.01 to 12.89	No	ns	0.8322
		S1455X-DMSO	52.025	58.24	38.21						4.225	9.11	5.79								Fsk in DMSO treated vs. Fsk in Lumacaftor treated	-21.09	-32.25 to -9.940	Yes	****	< 0.0001			Fsk in DMSO treated vs. Fsk in Lumacaftor treated	-20.41	-41.30 to 0.4735	No	ns	0.0568			Fsk in DMSO treated vs. Fsk in Lumacaftor treated	-13.42	-33.37 to 6.527	No	ns	0.2747
		S1455X-Lumacaftor	69.25	79.21	61.25						13.31	7.94	5.04								Fsk in DMSO treated vs.Fsk+Ivacaftor in Lumacaftor treated	-27	-38.16 to -15.85	Yes	****	< 0.0001			Fsk in DMSO treated vs.Fsk+Ivacaftor in Lumacaftor treated	-29.18	-50.06 to -8.290	Yes	**	0.0049			Fsk in DMSO treated vs.Fsk+Ivacaftor in Lumacaftor treated	-22.58	-42.53 to -2.630	Yes	*	0.0234
		S1455X-Tezaacaftor	58.4225	70.11	57.49						12.7875	5.01	6.09								Fsk in DMSO treated vs. Fsk in tezacaftor treated	-17.14	-28.30 to -5.986	Yes	***	0.001			Fsk in DMSO treated vs. Fsk in tezacaftor treated	-12.52	-33.40 to 8.369	No	ns	0.3792			Fsk in DMSO treated vs. Fsk in tezacaftor treated	-3.578	-23.53 to 16.37	No	ns	0.993
		S1455X-Luma+Teza	62.5	74.58	60.2						9.1	5.53	10.78								Fsk in DMSO treated vs. Fsk+Ivacaftor in tezacaftor treated	-25.6	-36.76 to -14.45	Yes	****	< 0.0001			Fsk in DMSO treated vs. Fsk+Ivacaftor in tezacaftor treated	-20.48	-41.36 to 0.4069	No	ns	0.0558			Fsk in DMSO treated vs. Fsk+Ivacaftor in tezacaftor treated	-15.03	-34.98 to 4.920	No	ns	0.187
		Q1476X-DMSO	62.695	74.12	54.12						7.555	4.46	9.16								Fsk in DMSO treated vs. Fsk in Luma+teza treated	-20.25	-31.40 to -9.091	Yes	****	< 0.0001			Fsk in DMSO treated vs. Fsk in Luma+teza treated	-16.27	-37.15 to 4.617	No	ns	0.1645			Fsk in DMSO treated vs. Fsk in Luma+teza treated	-9.975	-29.92 to 9.974	No	ns	0.5549
		Q1476X-Lumacaftor	72.75	84.24	74.21						8.5	11.97	7								Fsk in DMSO treated vs. Fsk+Ivacaftor in Luma+teza treated	-24.96	-36.11 to -13.80	Yes	****	< 0.0001			Fsk in DMSO treated vs. Fsk+Ivacaftor in Luma+teza treated	-24.74	-45.62 to -3.853	Yes	*	0.0172			Fsk in DMSO treated vs. Fsk+Ivacaftor in Luma+teza treated	-20.57	-40.51 to -0.6165	Yes	*	0.042
		Q1476X-Tezaacaftor	70.25	69.21	62.21						14	11.15	9.20001
		Q1476X-Luma+Teza	67.1	81.23	72.53						5.11	16.98	9.68
		WT-EMG	89.6	100.2	79.21	105.09	95.23	109.12
