# Supplementary material for: Capitalizing on the heterogeneous effects of CFTR nonsense and frameshift variants to inform therapeutic strategy for cystic fibrosis
Source: PLoS Genet. 2018 Nov 16;14(11):e1007723. doi: 10.1371/journal.pgen.1007723 (PMC6267994; doi:10.1371/journal.pgen.1007723)
Supplement: S2 Data — The raw data presented in worksheet serve as underlying data for Fig 2B, 2G and 2H. (XLSX) [file pgen.1007723.s013.xlsx]

## Sheet: Sheet1
	Fig. 2B	WT-EMG i22-i23	R1158X-EMG	R1162X-EMG	Y1182X-EMG	Q1186X-EMG	S1196X-EMG	W1204X-EMG	S1206X-EMG
		1.25	0.23	0.25	0.43	0.43	0.33	0.39	0.41
		1.14	0.27	0.17	0.4	0.3	0.3	0.37	0.3
		1.01	0.28	0.19	0.28	0.39	0.24	0.24	0.24
	Mean	1.133	0.26	0.2033	0.37	0.3733	0.29	0.3333	0.3167
	Std. Error of Mean	0.06936	0.01528	0.02404	0.04583	0.03844	0.02646	0.04702	0.04978
	Statistics Fig. 2B
		ANOVA-Dunnett's multiple comparisons test	Mean Diff.	95% CI of diff.	Significant?	Summary	P Value
		WT vs. R1158X	0.8733	0.6967 to 1.050	Yes	****	< 0.0001
		WT vs. R1162X	0.93	0.7534 to 1.107	Yes	****	< 0.0001
		WT vs. Y1182X	0.7633	0.5867 to 0.9399	Yes	****	< 0.0001
		WT vs. Q1186X	0.76	0.5834 to 0.9366	Yes	****	< 0.0001
		WT vs. S1196X	0.8433	0.6667 to 1.020	Yes	****	< 0.0001
		WT vs. W1204X	0.8	0.6234 to 0.9766	Yes	****	< 0.0001
		WT vs. S1206X	0.8167	0.6401 to 0.9933	Yes	****	< 0.0001
	Fig. 2G																			Statistics Fig. 2G
	Variant-Drug treatment	ΔIsc
		Forskolin								Ivacaftor										CFBE-R1158X								CFBE-R1162X
	R1158X-DMSO	0.35	0.51	0.55						0.15	0.2	0.35								ANOVA-Dunnett's multiple comparisons test	Mean Diff.	95% CI of diff.	Significant?	Summary	Adjusted P Value			ANOVA-Dunnett's multiple comparisons test	Mean Diff.	95% CI of diff.	Significant?	Summary	Adjusted P Value
	R1158X-Lumacaftor	0.45	0.65	0.2						0.4	0.25	0.4								Fsk in DMSO treated vs. Fsk+Ivacaftor in DMSO treated	-0.1667	-0.5678 to 0.2344	No	ns	0.7202			Fsk in DMSO treated vs. Fsk+Ivacaftor in DMSO treated	-0.2667	-0.6597 to 0.1264	No	ns	0.2676
	R1158X-Tezaacaftor	0.34	0.51	0.27						0.58	0.25	0.27								Fsk in DMSO treated vs. Fsk in Lumacaftor treated	-0.01	-0.4111 to 0.3911	No	ns	> 0.9999			Fsk in DMSO treated vs. Fsk in Lumacaftor treated	-4.967e-09	-0.3930 to 0.3930	No	ns	> 0.9999
	R1158X-Luma+Teza	0.46	0.61	0.3						0.38	0.31	0.28								Fsk in DMSO treated vs.Fsk+Ivacaftor in Lumacaftor treated	-0.36	-0.7611 to 0.04109	No	ns	0.0882			Fsk in DMSO treated vs.Fsk+Ivacaftor in Lumacaftor treated	-0.3533	-0.7464 to 0.03971	No	ns	0.0876
	R1162X-DMSO	0.28	0.45	0.59						0.45	0.38	0.35								Fsk in DMSO treated vs. Fsk in tezacaftor treated	0.05	-0.3511 to 0.4511	No	ns	0.9994			Fsk in DMSO treated vs. Fsk in tezacaftor treated	0.01	-0.3830 to 0.4030	No	ns	> 0.9999
	R1162X-Lumacaftor	0.38	0.7	0.24						0.39	0.29	0.44								Fsk in DMSO treated vs. Fsk+Ivacaftor in tezacaftor treated	-0.3133	-0.7144 to 0.08776	No	ns	0.1627			Fsk in DMSO treated vs. Fsk+Ivacaftor in tezacaftor treated	-0.29	-0.6830 to 0.1030	No	ns	0.2017
	R1162X-Tezaacaftor	0.47	0.53	0.29						0.3	0.38	0.22								Fsk in DMSO treated vs. Fsk in Luma+teza treated	-0.03333	-0.4344 to 0.3678	No	ns	0.9997			Fsk in DMSO treated vs. Fsk in Luma+teza treated	-0.01667	-0.4097 to 0.3764	No	ns	0.9998
	R1162X-Luma+Teza	0.48	0.59	0.3						0.33	0.49	0.38								Fsk in DMSO treated vs. Fsk+Ivacaftor in Luma+teza treated	-0.3567	-0.7578 to 0.04442	No	ns	0.0923			Fsk in DMSO treated vs. Fsk+Ivacaftor in Luma+teza treated	-0.3267	-0.7197 to 0.06638	No	ns	0.1258
	S1196X-DMSO	1.25	0.95	0.85	0.95	0.88	1.05			5.95	7.21	5.52	6.53	5.21	5.57
	S1196X-Lumacaftor	2.75	2.65	2.24	2.8	1.7	1.49			12.14	16.14	14.01	10.52	12.2	10.95					CFBE-S1196X								CFBE-W1204X								CFBE-S1206X
	S1196X-Tezaacaftor	2.85	2.31	2.67	2.9	1.87	2.41			13.8	15.34	15.65	12.92	10.8	12.012					ANOVA-Dunnett's multiple comparisons test	Mean Diff.	95% CI of diff.	Significant?	Summary	Adjusted P Value			ANOVA-Dunnett's multiple comparisons test	Mean Diff.	95% CI of diff.	Significant?	Summary	Adjusted P Value			ANOVA-Dunnett's multiple comparisons test	Mean Diff.	95% CI of diff.	Significant?	Summary	Adjusted P Value
	S1196X-Luma+Teza	3.25	2.65	2.65	2.84	2.65	2.78			10.1	15.04	13.25	10.74	12.98	16.12					Fsk in DMSO treated vs. Fsk+Ivacaftor in DMSO treated	-5.948	-8.159 to -3.737	Yes	****	< 0.0001			Fsk in DMSO treated vs. Fsk+Ivacaftor in DMSO treated	-6.337	-7.229 to -5.444	Yes	****	< 0.0001			Fsk in DMSO treated vs. Fsk+Ivacaftor in DMSO treated	-6.641	-8.541 to -4.742	Yes	****	< 0.0001
	W1204X-DMSO	0.87	0.99	1.01						6.2	5.95	6.86								Fsk in DMSO treated vs. Fsk in Lumacaftor treated	-1.233	-3.444 to 0.9777	No	ns	0.4995			Fsk in DMSO treated vs. Fsk in Lumacaftor treated	-0.67	-1.563 to 0.2225	No	ns	0.1895			Fsk in DMSO treated vs. Fsk in Lumacaftor treated	-1.185	-3.085 to 0.7147	No	ns	0.3924
	W1204X-Lumacaftor	1.45	1.85	1.58						10.5	11.1	10.95								Fsk in DMSO treated vs.Fsk+Ivacaftor in Lumacaftor treated	-13.89	-16.10 to -11.68	Yes	****	< 0.0001			Fsk in DMSO treated vs.Fsk+Ivacaftor in Lumacaftor treated	-11.52	-12.41 to -10.63	Yes	****	< 0.0001			Fsk in DMSO treated vs.Fsk+Ivacaftor in Lumacaftor treated	-13.34	-15.24 to -11.44	Yes	****	< 0.0001
	W1204X-Tezaacaftor	1.72	1.99	1.82						9.73	9.59	10.5								Fsk in DMSO treated vs. Fsk in tezacaftor treated	-1.463	-3.674 to 0.7477	No	ns	0.325			Fsk in DMSO treated vs. Fsk in tezacaftor treated	-0.8867	-1.779 to 0.005881	No	ns	0.0519			Fsk in DMSO treated vs. Fsk in tezacaftor treated	-1.353	-3.252 to 0.5472	No	ns	0.2627
	W1204X-Luma+Teza	1.74	1.94	1.65						10.6	11.5	10.95								Fsk in DMSO treated vs. Fsk+Ivacaftor in tezacaftor treated	-14.88	-17.09 to -12.67	Yes	****	< 0.0001			Fsk in DMSO treated vs. Fsk+Ivacaftor in tezacaftor treated	-10.83	-11.72 to -9.934	Yes	****	< 0.0001			Fsk in DMSO treated vs. Fsk+Ivacaftor in tezacaftor treated	-13.04	-14.94 to -11.14	Yes	****	< 0.0001
	S1206X-DMSO	1.25	1.55	0.95	1.25	1.61	0.77	1.36	0.5	6.58	7.35	5.85	7.32	6.75	6.67	7.66	4.95			Fsk in DMSO treated vs. Fsk in Luma+teza treated	-1.765	-3.976 to 0.4461	No	ns	0.1652			Fsk in DMSO treated vs. Fsk in Luma+teza treated	-0.82	-1.713 to 0.07255	No	ns	0.0786			Fsk in DMSO treated vs. Fsk in Luma+teza treated	-1.384	-3.283 to 0.5160	No	ns	0.2424
	S1206X-Lumacaftor	2.44	2.85	2.74	2.59	2.48	1.75	1.69	2.18	9.25	15.02	11.4	14.63	10.98	12.95	9.25	13.78			Fsk in DMSO treated vs. Fsk+Ivacaftor in Luma+teza treated	-14.8	-17.01 to -12.59	Yes	****	< 0.0001			Fsk in DMSO treated vs. Fsk+Ivacaftor in Luma+teza treated	-11.96	-12.85 to -11.06	Yes	****	< 0.0001			Fsk in DMSO treated vs. Fsk+Ivacaftor in Luma+teza treated	-13.69	-15.59 to -11.79	Yes	****	< 0.0001
	S1206X-Tezaacaftor	3.01	3.5	2.04	2.45	3.2	1.9	1.67	2.29	9.65	13.02	10.9	11.63	10.81	13.05	10.2	14.25
	S1206X-Luma+Teza	2.78	3.12	2.5	2.1	2.3	3.15	1.5	2.86	10.3	11.2	10.63	14.9	14.1	13.9	10.2	13.25
	WT-EMG	98.2	67.7	77.12	60.2	88	78.1
	Fig. 2H
																				Statistics Fig. 2H
	Variant-Drug treatment	ΔIsc
		Forskolin								Ivacaftor										MDCK-R1158X								MDCK-R1162X								MDCK-Y1182X
	R1158X-DMSO	0.8	0.55	0.59						0.45	0.24	-0.35								ANOVA-Dunnett's multiple comparisons test	Mean Diff.	95% CI of diff.	Significant?	Summary	Adjusted P Value			ANOVA-Dunnett's multiple comparisons test	Mean Diff.	95% CI of diff.	Significant?	Summary	Adjusted P Value			ANOVA-Dunnett's multiple comparisons test	Mean Diff.	95% CI of diff.	Significant?	Summary	Adjusted P Value
	R1158X-Lumacaftor	0.65	0.69	0.53						0.57	0.66	0.07								Fsk in DMSO treated vs. Fsk+Ivacaftor in DMSO treated	-0.1133	-0.8324 to 0.6058	No	ns	0.9957			Fsk in DMSO treated vs. Fsk+Ivacaftor in DMSO treated	-0.3367	-1.189 to 0.5153	No	ns	0.759			1182X fsk vs. fsk/770	-19.01	-29.02 to -8.997	Yes	***	0.0003
	R1158X-Tezaacaftor	0.8	0.72	0.38						0.4	0.24	0.14								Fsk in DMSO treated vs. Fsk in Lumacaftor treated	0.02333	-0.6958 to 0.7424	No	ns	0.9999			Fsk in DMSO treated vs. Fsk in Lumacaftor treated	-0.06	-0.9120 to 0.7920	No	ns	0.9997			1182X fsk vs. 809/fsk	-0.3833	-10.40 to 9.629	No	ns	0.9999
	R1158X-Luma+Teza	0.7	0.66	0.85						0.45	0.19	0.65								Fsk in DMSO treated vs.Fsk+Ivacaftor in Lumacaftor treated	-0.41	-1.129 to 0.3091	No	ns	0.427			Fsk in DMSO treated vs.Fsk+Ivacaftor in Lumacaftor treated	-0.43	-1.282 to 0.4220	No	ns	0.5459			1182X fsk vs. 809/fsk/770	-32.65	-42.66 to -22.64	Yes	****	< 0.0001
	R1162X-DMSO	0.3	0.6	0.85						0.46	0.1	0.45								Fsk in DMSO treated vs. Fsk in tezacaftor treated	0.01333	-0.7058 to 0.7324	No	ns	> 0.9999			Fsk in DMSO treated vs. Fsk in tezacaftor treated	0.05667	-0.7953 to 0.9087	No	ns	0.9997			1182X fsk vs. 661/fsk	-1.033	-11.05 to 8.979	No	ns	0.9996
	R1162X-Lumacaftor	0.5	0.65	0.78						0.18	0.61	0.32								Fsk in DMSO treated vs. Fsk+Ivacaftor in tezacaftor treated	-0.2467	-0.9658 to 0.4724	No	ns	0.8498			Fsk in DMSO treated vs. Fsk+Ivacaftor in tezacaftor treated	-0.3	-1.152 to 0.5520	No	ns	0.835			1182X fsk vs. 661/fsk/770	-35.54	-45.55 to -25.53	Yes	****	< 0.0001
	R1162X-Tezaacaftor	0.35	0.78	0.45						0.37	0.67	0.03								Fsk in DMSO treated vs. Fsk in Luma+teza treated	-0.09	-0.8091 to 0.6291	No	ns	0.9994			Fsk in DMSO treated vs. Fsk in Luma+teza treated	-0.1233	-0.9753 to 0.7287	No	ns	0.9976			1182X fsk vs. 1418 809+661/fsk	-2.217	-12.23 to 7.796	No	ns	0.9781
	R1162X-Luma+Teza	0.5	0.98	0.64						0.1	0.81	0.66								Fsk in DMSO treated vs. Fsk+Ivacaftor in Luma+teza treated	-0.52	-1.239 to 0.1991	No	ns	0.2167			Fsk in DMSO treated vs. Fsk+Ivacaftor in Luma+teza treated	-0.6467	-1.499 to 0.2053	No	ns	0.1818			1182X fsk vs. 1418-809+661/fsk/770	-46.79	-56.80 to -36.77	Yes	****	< 0.0001
	Y1182X-DMSO	3.03	2.4	4.12						18.83	27.3	30
	Y1182X-Lumacaftor	2.3	4.6	3.8						34.7	38.8	44.7
	Y1182X-Tezaacaftor	3.1	3.8	5.75						40.4	36.8	51.62
	Y1182X-Luma+Teza	5.6	6.1	4.5						44.4	48.41	57.1
	S1196X-DMSO	1.7	1.4	1.65	3.05	1.15	1.07	1.13	3.25	9.2	9.52	6.35	9.2	7.7	7.65	9.9	9.8
	S1196X-Lumacaftor	1.9	2.3	1.56	1.4	1.65	2.2	1.95	1.45	23.1	14.25	24.1	21.2	16.21	17.25	20.2	17.7			MDCK-S1196X								MDCK-W1204X								MDCK-S1206X
	S1196X-Tezaacaftor	2.35	1.8	2.8	1.85	3.1	2.8	1.95	1.62	19.95	20.1	21.14	19.21	23.1	15.21	21.1	20.2			Fsk in DMSO treated vs. Fsk+Ivacaftor in DMSO treated	-6.865	-9.490 to -4.240	Yes	****	< 0.0001			ANOVA-Dunnett's multiple comparisons test	Mean Diff.	95% CI of diff.	Significant?	Summary	Adjusted P Value			ANOVA-Dunnett's multiple comparisons test	Mean Diff.	95% CI of diff.	Significant?	Summary	Adjusted P Value
	S1196X-Luma+Teza	2.85	2.95	3.05	3.65	2.12	2.05	3.4	2.65	22.1	25.12	19.4	24.2	25.8	20.1	18.65	17.05			Fsk in DMSO treated vs. Fsk in Lumacaftor treated	-0.00125	-2.626 to 2.624	No	ns	> 0.9999			Fsk in DMSO treated vs. Fsk+Ivacaftor in DMSO treated	-7.338	-10.42 to -4.260	Yes	****	< 0.0001			Fsk in DMSO treated vs. Fsk+Ivacaftor in DMSO treated	-7.16	-8.868 to -5.452	Yes	****	< 0.0001
	W1204X-DMSO	1.73	1.69	1.2	1.88					7.65	8.4	8.2	5.1							Fsk in DMSO treated vs.Fsk+Ivacaftor in Lumacaftor treated	-19.25	-21.88 to -16.63	Yes	****	< 0.0001			Fsk in DMSO treated vs. Fsk in Lumacaftor treated	-0.1425	-3.220 to 2.935	No	ns	0.9998			Fsk in DMSO treated vs. Fsk in Lumacaftor treated	-0.3	-2.008 to 1.408	No	ns	0.9968
	W1204X-Lumacaftor	1.48	2	1.6	1.99					14.8	13.25	12.21	10.89							Fsk in DMSO treated vs. Fsk in tezacaftor treated	-0.4838	-3.109 to 2.141	No	ns	0.9949			Fsk in DMSO treated vs.Fsk+Ivacaftor in Lumacaftor treated	-12.93	-16.01 to -9.852	Yes	****	< 0.0001			Fsk in DMSO treated vs.Fsk+Ivacaftor in Lumacaftor treated	-14.61	-16.32 to -12.90	Yes	****	< 0.0001
	W1204X-Tezaacaftor	1.48	1.98	1.27	1.5					14.25	16.21	11.12	10.98							Fsk in DMSO treated vs. Fsk+Ivacaftor in tezacaftor treated	-20.49	-23.11 to -17.86	Yes	****	< 0.0001			Fsk in DMSO treated vs. Fsk in tezacaftor treated	0.0675	-3.010 to 3.145	No	ns	> 0.9999			Fsk in DMSO treated vs. Fsk in tezacaftor treated	-0.4087	-2.117 to 1.299	No	ns	0.9815
	W1204X-Luma+Teza	2.61	2.15	1.94	1.2					16.8	20.1	16.12	14.95							Fsk in DMSO treated vs. Fsk in Luma+teza treated	-1.04	-3.665 to 1.585	No	ns	0.8159			Fsk in DMSO treated vs. Fsk+Ivacaftor in tezacaftor treated	-13.07	-16.15 to -9.995	Yes	****	< 0.0001			Fsk in DMSO treated vs. Fsk+Ivacaftor in tezacaftor treated	-16.19	-17.90 to -14.48	Yes	****	< 0.0001
	S1206X-DMSO	1.35	1.65	1.48	1.85	1.65	1.25	1.57	1.2	7.82	9.56	7.6	6.2	5.5	8.8	6.2	5.6			Fsk in DMSO treated vs. Fsk+Ivacaftor in Luma+teza treated	-22.59	-25.22 to -19.97	Yes	****	< 0.0001			Fsk in DMSO treated vs. Fsk in Luma+teza treated	-0.35	-3.428 to 2.728	No	ns	0.9995			Fsk in DMSO treated vs. Fsk in Luma+teza treated	-0.71	-2.418 to 0.9981	No	ns	0.782
	S1206X-Lumacaftor	1.98	2.1	1.75	1.4	1.95	1.33	1.68	2.21	15.44	15.5	14.25	12.25	11.32	15.21	15.75	14.78											Fsk in DMSO treated vs. Fsk+Ivacaftor in Luma+teza treated	-17.34	-20.42 to -14.26	Yes	****	< 0.0001			Fsk in DMSO treated vs. Fsk+Ivacaftor in Luma+teza treated	-17.94	-19.65 to -16.23	Yes	****	< 0.0001
	S1206X-Tezaacaftor	1.7	2.3	1.65	2.1	1.55	1.86	2.01	2.1	15.85	16.25	14.32	17.01	13.25	16.66	16.89	16.01
	S1206X-Luma+Teza	3.1	2.65	1.4	2.85	2.15	1.98	1.7	1.85	16.2	20.1	16.5	15.98	14.12	19.9	18.85	16.2
	WT-EMG	114.9	86.5	91.7	108.9	116.8	112.8
