# Supplementary material for: Capitalizing on the heterogeneous effects of CFTR nonsense and frameshift variants to inform therapeutic strategy for cystic fibrosis
Source: PLoS Genet. 2018 Nov 16;14(11):e1007723. doi: 10.1371/journal.pgen.1007723 (PMC6267994; doi:10.1371/journal.pgen.1007723)
Supplement: S3 Data — The raw data presented in worksheet serve as underlying data for graph in Fig 3B, 3D and 3F. (XLSX) [file pgen.1007723.s014.xlsx]

## Sheet: Sheet1
		Fig. 3B
		Minutes	WT			R1158X			S1196X
		0	100	100	100	100	100	100	100	100	100
		30	101	89.5	102.5	51.6653	65.21	47.21	79	84	68.2
		60	103.7	84.5	103.2	48	35.31	54.25	56.87	51	61
		90	91	82	99.21	47.98	35.21	42.75	50.9	40.1	48.5
		120	95	90	83	40.98	28.21	48.73	48.12	39.25	52
	Fig. 3D
	siRNA transfections	WT-EMG			R1158X-EMG			S1196X-EMG					ANOVA-Dunnett's multiple comparisons test	WT-EMG				R1158X-EMG				S1196X-EMG
	Untreated	1	1	1	0.23	0.35	0.39	0.43	0.49	0.27				Mean Diff.	95% CI of diff.	Significant?	Summary	Mean Diff.	95% CI of diff.	Significant?	Summary	Mean Diff.	95% CI of diff.	Significant?	Summary
	Upf1 siRNA	1.15	0.98	0.85	0.58	0.53	0.74	0.69	0.88	0.8			Untreated vs. Upf1 siRNA	0.006667	-0.1950 to 0.2083	No	ns	-0.2933	-0.4950 to -0.09169	Yes	**	-0.3933	-0.5950 to -0.1917	Yes	***
	NT-siRNA	1.2	1	1.15	0.23	0.35	0.3	0.33	0.48	0.39			Untreated vs. NT-siRNA	-0.1167	-0.3183 to 0.08498	No	ns	0.03	-0.1716 to 0.2316	No	ns	-0.003333	-0.2050 to 0.1983	No	ns
	GAPDH-siRNA	1.05	1.19	0.91	0.23	0.32	0.39	0.35	0.5	0.48			Untreated vs. GAPDH-siRNA	-0.05	-0.2516 to 0.1516	No	ns	0.01	-0.1916 to 0.2116	No	ns	-0.04667	-0.2483 to 0.1550	No	ns
	Fig. 3F
	siRNA transfections	ΔIsc
		Forskolin						Ivacaftor
	R1158X-NT-siRNA	0.31	0.59	0.27				0.19	0.27	0.34
	R1158X-NT siRNA-lumacaftor	0.45	0.65	0.2				0.45	0.28	0.56
	R1158X-GAPDH-siRNA	0.34	0.51	0.27				0.59	0.45	0.21
	R1158X-GAPDH-siRNA-lumacaftor	0.48	0.61	0.3				0.38	0.38	0.56
	R1158X-Upf1 siRNA	0.23	0.45	0.31				0.45	0.38	0.37
	R1158X-UPF1 siRNA-lumacaftor	0.35	0.57	0.26				0.38	0.27	0.45
	S1196X-NT-siRNA	0.75	0.81	0.78				4	3.7	4.6
	S1196X-NT siRNA-lumacaftor	1.01	1.52	1.75				5.3	8.4	7.85
	S1196X-GAPDH-siRNA	0.5	0.89	0.95				3.9	3.6	4.8
	S1196X-GAPDH-siRNA-lumacaftor	0.75	1.55	1.75				8.1	7.51	6.1
	S1196X-Upf1 siRNA	2	2.65	2.14				12.97	10.55	11.12
	S1196X-UPF1 siRNA-lumacaftor	3.27	3.05	3.45				20.45	18.95	22.5
	WT-EMG	98.2	67.7	77.12	60.2	88	78.1
	Statistics Fig. 3F
	ANOVA-Dunnett's multiple comparisons test	Mean Diff.	95% CI of diff.	Significant?	Summary	Adjusted P Value
	R1158X-NT-siRNA vs. R1158X-NT-siRNA-ivacaftor	-0.2667	-1.967 to 1.434	No	ns	0.9993
	R1158X-NT-siRNA vs. R1158X-NT siRNA-lumacaftor	-0.04333	-1.744 to 1.657	No	ns	> 0.9999
	R1158X-NT-siRNA vs. R1158X-NT siRNA-lumacaftor-ivacaftor	-0.4733	-2.174 to 1.227	No	ns	0.9949
	R1158X-NT-siRNA vs. R1158X-GAPDH-siRNA	0.01667	-1.684 to 1.717	No	ns	> 0.9999
	R1158X-NT-siRNA vs. R1158X-GAPDH-siRNA-ivacaftor	-0.4	-2.100 to 1.300	No	ns	0.9989
	R1158X-NT-siRNA vs. R1158X-GAPDH-siRNA-lumacaftor	-0.07333	-1.774 to 1.627	No	ns	0.9999
	R1158X-NT-siRNA vs. R1158X-GAPDH-siRNA-lumacaftor-ivacaftor	-0.5133	-2.214 to 1.187	No	ns	0.9941
	R1158X-NT-siRNA vs. R1158X-Upf1 siRNA	0.06	-1.640 to 1.760	No	ns	0.9999
	R1158X-NT-siRNA vs. R1158X-Upf1 siRNA-ivacaftor	-0.34	-2.040 to 1.360	No	ns	0.9991
	R1158X-NT-siRNA vs. R1158X-UPF1 siRNA-lumacaftor	-0.003333	-1.704 to 1.697	No	ns	> 0.9999
	R1158X-NT-siRNA vs. R1158X-UPF1 siRNA-lumacaftor-ivacaftor	-0.37	-2.070 to 1.330	No	ns	0.999
	R1158X-NT-siRNA vs. S1196X-NT-siRNA	-0.39	-2.090 to 1.310	No	ns	0.999
	R1158X-NT-siRNA vs. S1196X-NT-siRNA-ivacaftor	-4.49	-6.190 to -2.790	Yes	****	< 0.0001
	R1158X-NT-siRNA vs. S1196X-NT siRNA-lumacaftor	-1.037	-2.737 to 0.6636	No	ns	0.5295
	R1158X-NT-siRNA vs. S1196X-NT siRNA-lumacaftor-ivacaftor	-8.22	-9.920 to -6.520	Yes	****	< 0.0001
	R1158X-NT-siRNA vs. S1196X-GAPDH-siRNA	-0.39	-2.090 to 1.310	No	ns	0.999
	R1158X-NT-siRNA vs. S1196X-GAPDH-siRNA-ivacaftor	-4.49	-6.190 to -2.790	Yes	****	< 0.0001
	R1158X-NT-siRNA vs. S1196X-GAPDH-siRNA-lumacaftor	-0.96	-2.660 to 0.7403	No	ns	0.6333
	R1158X-NT-siRNA vs. S1196X-GAPDH-siRNA-lumacaftor-ivacaftor	-8.197	-9.897 to -6.496	Yes	****	< 0.0001
	R1158X-NT-siRNA vs. S1196X-Upf1 siRNA	-1.873	-3.574 to -0.1730	Yes	*	0.0224
	R1158X-NT-siRNA vs. S1196X-Upf1 siRNA-ivacaftor	-13.42	-15.12 to -11.72	Yes	****	< 0.0001
	R1158X-NT-siRNA vs. S1196X-UPF1 siRNA-lumacaftor	-2.867	-4.567 to -1.166	Yes	***	0.0001
	R1158X-NT-siRNA vs. S1196X-UPF1 siRNA-lumacaftor-ivacaftor	-23.5	-25.20 to -21.80	Yes	****	< 0.0001
