# Supplementary material for: Capitalizing on the heterogeneous effects of CFTR nonsense and frameshift variants to inform therapeutic strategy for cystic fibrosis
Source: PLoS Genet. 2018 Nov 16;14(11):e1007723. doi: 10.1371/journal.pgen.1007723 (PMC6267994; doi:10.1371/journal.pgen.1007723)
Supplement: S4 Data — The raw data presented in worksheet serve as underlying data for graph in Fig 4C. (XLSX) [file pgen.1007723.s015.xlsx]

## Sheet: Sheet1
	Fig. 4C
	Variant-Drug treatment	ΔIsc											Dunnett's multiple comparisons test	Mean Diff.	95% CI of diff.	Significant?	Summary
		Forskolin						Ivacaftor					Fsk in DMSO treated vs. Iva in DMSO	-2.29	-6.938 to 2.358	No	ns
	E831X-DMSO	16.02	14.12	13.99				2.48	1.85	2.56			Fsk in DMSO treated vs. Fsk in luma treated	-12.63	-17.28 to -7.978	Yes	****
	E831X-Lumacaftor	30.33	26.12	25.56				4.62	3.23	3.01			Fsk in DMSO treated vs. Iva in luma treated	-16.61	-21.26 to -11.96	Yes	****
	E831X-Tezaacaftor	24.24	23.25	22.36				1.75	1.25	2.05			Fsk in DMSO treated vs. fsk in teza treated	-8.573	-13.22 to -3.925	Yes	***
	E831X-Luma+Teza	23.7	25.12	25.56				1.8	1.95	2.5			Fsk in DMSO treated vs. Iva in teza treated	-11.04	-15.69 to -6.395	Yes	****
	WT-EMG	169.9	214.7	196.8	189.2	172.9	166.1						Fsk in DMSO treated vs. fsk in luma+ teza treated	-9.417	-14.07 to -4.768	Yes	***
													Fsk in DMSO treated vs. Iva in luma+ teza treated	-12.14	-16.79 to -7.495	Yes	****
