# Supplementary material for: Capitalizing on the heterogeneous effects of CFTR nonsense and frameshift variants to inform therapeutic strategy for cystic fibrosis
Source: PLoS Genet. 2018 Nov 16;14(11):e1007723. doi: 10.1371/journal.pgen.1007723 (PMC6267994; doi:10.1371/journal.pgen.1007723)
Supplement: S5 Data — The raw data presented in worksheet serve as underlying data in Fig 5D and 5F. (XLSX) [file pgen.1007723.s016.xlsx]

## Sheet: Sheet1
			Fig. 5D
				WT-EMG	G27X-EMG	Q39X-EMG	W57X-EMG	E60X-EMG	L88X-EMG	E92X-EMG	Y122X-EMG
				1.31	1.35	1.2	1.39	1.29	1.19	1.01	1.15
				1.21	1.18	1.41	1.42	1.49	1.2	0.99	1.09
				1.4	1.23	1.21	1.31	1.31	1.25	1.27	1.29
				1.15
				1.28
				1.33
			Mean	1.28	1.253	1.273	1.373	1.363	1.213	1.09	1.177
			Std. Error of Mean	0.03633	0.05044	0.06839	0.03283	0.0636	0.01856	0.09018	0.05925
		Dunnett's multiple comparisons test	Mean Diff.	95% CI of diff.	Significant?	Summary	P Value
		EMG-WT-i1-i5 vs. G27X	0.02667	-0.1740 to 0.2273	No	ns	0.9994
		EMG-WT-i1-i5 vs. Q39X	0.006667	-0.1940 to 0.2073	No	ns	0.9999
		EMG-WT-i1-i5 vs. EMG-W57X	-0.09333	-0.2940 to 0.1073	No	ns	0.6377
		EMG-WT-i1-i5 vs. EMG-E60X	-0.08333	-0.2840 to 0.1173	No	ns	0.7347
		EMG-WT-i1-i5 vs. EMG-L88X	0.06667	-0.1340 to 0.2673	No	ns	0.8764
		EMG-WT-i1-i5 vs. EMG-E92X	0.19	-0.01066 to 0.3907	No	ns	0.068
		EMG-WT-i1-i5 vs. EMG-Y122X	0.1033	-0.09733 to 0.3040	No	ns	0.5408
	Fig. 5F	Variant-Drug treatment	ΔIsc
			Forskolin						Ivacaftor
		DMSO	1.05	1.4	1.09				0.2	0.3	0.25
		Lumacaftor	1.6	1.45	1.55				0.45	0.25	0.4
		G418-5 µM	1.1	1.26	1.56				0.32	0.22	0.27
		G418-25 µM	1.47	1.31	1.4				0.31	0.23	0.36
		Luma+G418-5 µM	4.85	3.7	2.96				0.19	0.38	0.2
		Luma+G418-25 µM	10.89	9.15	8.79				1.05	0.94	0.75
		WT-EMG	149.6	151.2	120.7	108.3	114	101.9
		Dunnett's multiple comparisons test	Mean Diff.	95% CI of diff.	Significant?	Summary	P Value
		Fsk in DMSO treated vs. Fsk+Iva in DMSO treated	-0.25	-1.807 to 1.307	No	ns	0.9993
		Fsk in DMSO treated vs. Fsk in luma treated	-0.3533	-1.910 to 1.204	No	ns	0.9927
		Fsk in DMSO treated vs. Fsk+Iva in luma treated	-0.72	-2.277 to 0.8369	No	ns	0.7231
		Fsk in DMSO treated vs. Fsk in G418 5 µM treated	-0.1267	-1.684 to 1.430	No	ns	0.9997
		Fsk in DMSO treated vs. Fsk+Iva in G418 5 µM treated	-0.3467	-1.904 to 1.210	No	ns	0.9932
		Fsk in DMSO treated vs. Fsk in G418 25 µM treated	-0.2133	-1.770 to 1.344	No	ns	0.9994
		Fsk in DMSO treated vs. Fsk+Iva in G418 25 µM treated	-0.5133	-2.070 to 1.044	No	ns	0.9386
		Fsk in DMSO treated vs. Fsk in luma+G418 5 µM treated	-2.657	-4.214 to -1.100	Yes	***	0.0004
		Fsk in DMSO treated vs. Fsk+Iva in luma+G418 5 µM treated	-2.913	-4.470 to -1.356	Yes	***	0.0001
		Fsk in DMSO treated vs. Fsk in luma+G418 25 µM treated	-8.43	-9.987 to -6.873	Yes	****	< 0.0001
		Fsk in DMSO treated vs. Fsk+Iva in luma+G418 25 µM treated	-9.343	-10.90 to -7.786	Yes	****	< 0.0001
